# Supplementary material for: ﻿Gesneriatuberifera (Gesneriaceae), a new lithophytic species from the Sierra de Bahoruco, Barahona Peninsula of southern Hispaniola (Dominican Republic)
Source: PhytoKeys. 2023 Nov 10;235:43–52. doi: 10.3897/phytokeys.235.110476 (PMC10656615; doi:10.3897/phytokeys.235.110476)
Supplement: XML Treatment for Gesneria tuberifera [file phytokeys.235.110476-treatment1.xml]

<!DOCTYPE tp:taxon-treatment
  PUBLIC "-//TaxonX//DTD Taxonomic Treatment Publishing DTD v0 20100105//EN" "tax-treatment-NSO.dtd">
<tp:taxon-treatment xmlns:tp="http://www.plazi.org/taxpub"><tp:treatment-meta><kwd-group><label>Taxon classification</label><kwd>
              <named-content content-type="kingdom">Plantae</named-content>
            </kwd><kwd>
              <named-content content-type="order">Lepidoptera</named-content>
            </kwd><kwd>
              <named-content content-type="family">Gesneriaceae</named-content>
            </kwd></kwd-group><mixed-citation publication-type="journal"><person-group><name><surname>Clark</surname><given-names>John L.</given-names></name><name><surname>Clase</surname><given-names>Teodoro</given-names></name></person-group><article-title>﻿<italic><tp:taxon-name><tp:taxon-name-part taxon-name-part-type="genus" reg="Gesneria">Gesneria</tp:taxon-name-part><tp:taxon-name-part taxon-name-part-type="species" reg="tuberifera">tuberifera</tp:taxon-name-part></tp:taxon-name></italic> (<tp:taxon-name><tp:taxon-name-part taxon-name-part-type="family">Gesneriaceae</tp:taxon-name-part></tp:taxon-name>), a new lithophytic species from the Sierra de Bahoruco, Barahona Peninsula of southern Hispaniola (Dominican Republic)</article-title><source>PhytoKeys</source><day>10</day><month>11</month><year>2023</year><volume>235</volume><fpage>43</fpage><lpage>52</lpage><pub-id pub-id-type="doi">10.3897/phytokeys.235.110476</pub-id></mixed-citation></tp:treatment-meta><tp:nomenclature><label>﻿</label><tp:taxon-name>
            <object-id xmlns:xlink="http://www.w3.org/1999/xlink" content-type="arpha" xlink:type="simple">0952BC4A-C724-5019-A0D9-CD22FDA2FE0F</object-id>
            <tp:taxon-name-part taxon-name-part-type="genus" reg="Gesneria">Gesneria</tp:taxon-name-part>
            <tp:taxon-name-part taxon-name-part-type="species" reg="tuberifera">tuberifera</tp:taxon-name-part>
            <object-id xmlns:xlink="http://www.w3.org/1999/xlink" content-type="ipni" xlink:type="simple">urn:lsid:ipni.org:names:77330583-1</object-id>
          </tp:taxon-name><tp:taxon-authority>J.L.Clark &amp; T.Clase</tp:taxon-authority><tp:taxon-status xmlns:xlink="http://www.w3.org/1999/xlink" xlink:type="simple">sp. nov.</tp:taxon-status><xref ref-type="fig" rid="F1">Fig. 1</xref></tp:nomenclature><tp:treatment-sec sec-type="diagnosis" id="SECID0ERLAC"><title>Diagnosis.</title><p>Differs from all other <italic><tp:taxon-name><tp:taxon-name-part taxon-name-part-type="genus" reg="Gesneria">Gesneria</tp:taxon-name-part></tp:taxon-name></italic> by the presence of a tuber. Additional characters that differentiate <italic><tp:taxon-name><tp:taxon-name-part taxon-name-part-type="genus" reg="Gesneria">G.</tp:taxon-name-part><tp:taxon-name-part taxon-name-part-type="species" reg="tuberifera">tuberifera</tp:taxon-name-part></tp:taxon-name></italic> from congeners is a rosette of leaves, elongate red tubular corollas with yellow lobes, and a lithophytic habit.</p></tp:treatment-sec><tp:treatment-sec sec-type="material" id="SECID0EJMAC"><title>Type.</title><p><bold>Dominican Republic. Pedernales</bold>: Sierra de Bahoruco, Las Mercedes, km 28 on the road Cabo Rojo–Aceitillar, Cañada La U, <named-content xmlns:xlink="http://www.w3.org/1999/xlink" content-type="dwc:verbatimCoordinates" xlink:type="simple"><named-content content-type="geo-json" specific-use="{&#34;type&#34;:&#34;Point&#34;,&#34;coordinates&#34;:[-71.623636,18.120292]}" id="NCID0EUMAC" xlink:type="simple">18°7'13.05"N, 71°37'25.09"W</named-content></named-content>, 840 m, 26 Jan 2023, <italic>J.L. Clark &amp; T. Clase 17279</italic> (holotype: <abbrev xmlns:xlink="http://www.w3.org/1999/xlink" xlink:title="Jardín Botánico Nacional ‘’Dr. Rafael M. Moscoso’’" id="ABBRID0E2MAC" xlink:type="simple">JBSD</abbrev>; isotypes: FLAS, <abbrev xmlns:xlink="http://www.w3.org/1999/xlink" xlink:title="Missouri Botanical Garden" id="ABBRID0E6MAC" xlink:type="simple">MO</abbrev>, MT, <abbrev xmlns:xlink="http://www.w3.org/1999/xlink" xlink:title="New York Botanical Garden" id="ABBRID0EDNAC" xlink:type="simple">NY</abbrev>, <abbrev xmlns:xlink="http://www.w3.org/1999/xlink" xlink:title="Marie Selby Botanical Gardens" id="ABBRID0EHNAC" xlink:type="simple">SEL</abbrev>, <abbrev xmlns:xlink="http://www.w3.org/1999/xlink" xlink:title="United States National Herbarium" id="ABBRID0ELNAC" xlink:type="simple">US</abbrev>).</p></tp:treatment-sec><tp:treatment-sec sec-type="description" id="SECID0EPNAC"><title>Description.</title><p>Unbranched lithophyte with well-developed woody tubers to 3.5 cm in diameter, older individuals with elongate woody shoots to 30 cm long subtending a rosette of leaves, younger individuals with short shoots (&lt;5 cm long) with leaves in a basal rosette, apex of shoots covered with dense red pilose trichomes, base of shoots glabrescent. <bold><italic>Leaves</italic></bold> alternate, always clustered (rosette), coriaceous, petioles 0.5–1.0 cm long, velutinous, reddish; blade cuneate to broadly obovate, 5–8.5 × 1.5–2.5 cm, base attenuate, apex acute, margin sparsely serrate with 6–10 shallow lobes that become more deeply lobed near apex, margin of leaf with evenly spaced white trichomes, abaxially light green, densely pilose along main vein, especially near base, sparsely pilose along main vein near leaf apex, adaxially dark green, glabrous, lateral veins 6–9 per side. <bold><italic>Inflorescence</italic></bold> reduced to a single axillary flower, pedicel uniformly red, erect to horizontal, 3–5 cm long, in the upper axils. <bold><italic>Floral</italic></bold> tube obconic, 2–4 × 2–3 mm, uniformly red, shallowly sulcate with five ridges. <bold><italic>Calyx</italic></bold> lobes five, erect, 3–5 mm long, 2 mm wide, triangular, uniformly red. <bold>Corolla</bold> zygomorphic, uniformly tubular to slightly constricted apically, 2.2–2.7 cm long, 1–1.5 cm wide, mostly red with yellow lobes, limb with five erect lobes, subequal, semi-orbiculate, 1–2 × 1.5–2.5 mm, entire. <bold><italic>Androecium</italic></bold> with four stamens, 1.9–2.5 cm long, briefly adnate to the base of the corolla tube, included; anthers oblong, 1.0–2.5 × 1.0–1.5 mm; staminode present. <bold><italic>Gynoecium</italic></bold> with inferior ovary, disc annular, white; immature ovary globose, mature ovary not observed (flowers protandrous). <bold><italic>Fruit</italic></bold> a sub-woody globose bivalved capsule, 4–6 × 3–5 mm. <bold><italic>Seeds</italic></bold> fusiform, striated, twisted, 0.5–1.0 × 0.3 mm, dark brown to black.</p></tp:treatment-sec><tp:treatment-sec sec-type="phenology" id="SECID0EPOAC"><title>Phenology.</title><p>Mature flowers were documented during January, February, June, and August. Mature fruits were documented during January, February, June, and August.</p></tp:treatment-sec><tp:treatment-sec sec-type="etymology" id="SECID0EUOAC"><title>Etymology.</title><p>The specific epithet means growing a tuber and is derived from the presence of a swollen stem base (Fig. <xref ref-type="fig" rid="F1">1C</xref>), a vegetative character consistent throughout the two populations observed during a 2023 field expedition to the Dominican Republic.</p><fig id="F1" position="float" orientation="portrait"><object-id xmlns:xlink="http://www.w3.org/1999/xlink" content-type="doi" xlink:type="simple">10.3897/phytokeys.235.110476.figure1</object-id><object-id xmlns:xlink="http://www.w3.org/1999/xlink" content-type="arpha" xlink:type="simple">E7E12697-B6DC-554A-9AFF-ACBBA409B0B9</object-id><label>Figure 1.</label><caption><p><italic><tp:taxon-name><tp:taxon-name-part taxon-name-part-type="genus" reg="Gesneria">Gesneria</tp:taxon-name-part><tp:taxon-name-part taxon-name-part-type="species" reg="tuberifera">tuberifera</tp:taxon-name-part></tp:taxon-name></italic> J.L.Clark &amp; T.Clase <bold>A</bold> lateral view of mature flower <bold>B</bold> lithophytic habit <bold>C</bold> tuber with foliage <bold>D</bold> abaxial leaf surface <bold>E</bold> mature fruit (<bold>A, B</bold><italic>J.L. Clark 17279</italic><bold>C</bold><italic>J.L. Clark 17284</italic><bold>E</bold><italic>J.L. Clark 17312</italic>). Photos by John L. Clark.</p></caption><graphic xmlns:xlink="http://www.w3.org/1999/xlink" xlink:href="phytokeys-235-043_article-110476__-g001.jpg" position="float" orientation="portrait" xlink:type="simple" id="oo_934667.jpg"><uri content-type="original_file" xlink:type="simple">https://binary.pensoft.net/fig/934667</uri></graphic></fig></tp:treatment-sec><tp:treatment-sec sec-type="distribution" id="SECID0ENAAE"><title>Distribution and preliminary assessment of conservation status.</title><p><italic><tp:taxon-name><tp:taxon-name-part taxon-name-part-type="genus" reg="Gesneria">Gesneria</tp:taxon-name-part><tp:taxon-name-part taxon-name-part-type="species" reg="tuberifera">tuberifera</tp:taxon-name-part></tp:taxon-name></italic> is endemic to the Sierra de Bahoruco or Bahoruco mountain range in the Dominican Republic’s Barahona Peninsula of southern Hispaniola. The Sierra de Bahoruco is in the southwestern region of the Dominican Republic, adjacent to the southern border with Haiti, and encompasses the provinces of Pedernales and Barahona. Some parts of Sierra de Bahoruco comprise a national park, Sierra de Bahoruco National Park (Parque Nacional Sierra de Bahoruco). The park is recognized by the United Nations Educational, Scientific and Cultural Organization (UNESCO) as a Biosphere reserve. The forest is classified as humid forest (bosque húmedo) transitioning to broadleaf forest to pine (bosque latifoliado al pinar) in a riverside forest of a ravine (bosque ribereño de una cañada). Common woody plants in the ravine include <italic><tp:taxon-name><tp:taxon-name-part taxon-name-part-type="genus" reg="Cassia">Cassia</tp:taxon-name-part><tp:taxon-name-part taxon-name-part-type="species" reg="spectabilis">spectabilis</tp:taxon-name-part></tp:taxon-name></italic> DC. (<tp:taxon-name><tp:taxon-name-part taxon-name-part-type="family">Fabaceae</tp:taxon-name-part></tp:taxon-name>), <italic><tp:taxon-name><tp:taxon-name-part taxon-name-part-type="genus" reg="Comocladia">Comocladia</tp:taxon-name-part></tp:taxon-name></italic> P.Browne (<tp:taxon-name><tp:taxon-name-part taxon-name-part-type="family">Anacardiaceae</tp:taxon-name-part></tp:taxon-name>), <italic><tp:taxon-name><tp:taxon-name-part taxon-name-part-type="genus" reg="Ficus">Ficus</tp:taxon-name-part></tp:taxon-name></italic> L. sp. (<tp:taxon-name><tp:taxon-name-part taxon-name-part-type="family">Moraceae</tp:taxon-name-part></tp:taxon-name>), <italic><tp:taxon-name><tp:taxon-name-part taxon-name-part-type="genus" reg="Mastichodendron">Mastichodendron</tp:taxon-name-part></tp:taxon-name></italic> sp. (Engl.) H.J.Lam (<tp:taxon-name><tp:taxon-name-part taxon-name-part-type="family">Sapotaceae</tp:taxon-name-part></tp:taxon-name>), <italic><tp:taxon-name><tp:taxon-name-part taxon-name-part-type="genus" reg="Ocotea">Ocotea</tp:taxon-name-part></tp:taxon-name></italic> sp. Aubl. (<tp:taxon-name><tp:taxon-name-part taxon-name-part-type="family">Laureaceae</tp:taxon-name-part></tp:taxon-name>), <italic><tp:taxon-name><tp:taxon-name-part taxon-name-part-type="genus" reg="Oxandra">Oxandra</tp:taxon-name-part></tp:taxon-name></italic> sp. A.Rich (<tp:taxon-name><tp:taxon-name-part taxon-name-part-type="family">Annonaceae</tp:taxon-name-part></tp:taxon-name>), <italic><tp:taxon-name><tp:taxon-name-part taxon-name-part-type="genus" reg="Pinus">Pinus</tp:taxon-name-part><tp:taxon-name-part taxon-name-part-type="species" reg="occidentalis">occidentalis</tp:taxon-name-part></tp:taxon-name></italic> Sw. (<tp:taxon-name><tp:taxon-name-part taxon-name-part-type="family">Pinaceae</tp:taxon-name-part></tp:taxon-name>), and <italic><tp:taxon-name><tp:taxon-name-part taxon-name-part-type="genus" reg="Sloanea">Sloanea</tp:taxon-name-part></tp:taxon-name></italic> L. (<tp:taxon-name><tp:taxon-name-part taxon-name-part-type="family">Elaeocarpaceae</tp:taxon-name-part></tp:taxon-name>).</p><p>There are two documented populations of <italic><tp:taxon-name><tp:taxon-name-part taxon-name-part-type="genus" reg="Gesneria">Gesneria</tp:taxon-name-part><tp:taxon-name-part taxon-name-part-type="species" reg="tuberifera">tuberifera</tp:taxon-name-part></tp:taxon-name></italic>, and both are south of the Sierra de Bahoruco National Park. Thus, there are no known populations of <italic><tp:taxon-name><tp:taxon-name-part taxon-name-part-type="genus" reg="Gesneria">G.</tp:taxon-name-part><tp:taxon-name-part taxon-name-part-type="species" reg="tuberifera">tuberifera</tp:taxon-name-part></tp:taxon-name></italic> within the Sierra de Bahoruco National Park or other protected areas. The two populations of <italic><tp:taxon-name><tp:taxon-name-part taxon-name-part-type="genus" reg="Gesneria">G.</tp:taxon-name-part><tp:taxon-name-part taxon-name-part-type="species" reg="tuberifera">tuberifera</tp:taxon-name-part></tp:taxon-name></italic> are within relatively easy access to major roads. The population from the type locality (Pedernales) includes approximately 100 individuals, covering a vertical limestone outcrop. The population from Enríquillo (Barahona) was more limited, with fewer than 50 individuals. The area of occupancy (<abbrev xmlns:xlink="http://www.w3.org/1999/xlink" xlink:title="area of occupancy" id="ABBRID0EJFAE" xlink:type="simple">AOO</abbrev>) was calculated as 12 km<sup>2</sup>. Following the IUCN Red List Categories and Criteria (<xref ref-type="bibr" rid="B5">IUCN 2012</xref>) and guidelines of the <xref ref-type="bibr" rid="B6">IUCN Standards and Petitions Committee (2022)</xref>, <italic><tp:taxon-name><tp:taxon-name-part taxon-name-part-type="genus" reg="Gesneria">Gesneria</tp:taxon-name-part><tp:taxon-name-part taxon-name-part-type="species" reg="tuberifera">tuberifera</tp:taxon-name-part></tp:taxon-name></italic> is preliminarily assessed as Endangered (<abbrev xmlns:xlink="http://www.w3.org/1999/xlink" xlink:title="Endangered" id="ABBRID0ECGAE" xlink:type="simple">EN</abbrev>), which is supported by a restricted population of less than 250 mature individuals (D).</p></tp:treatment-sec><tp:treatment-sec sec-type="comments" id="SECID0EGGAE"><title>Comments.</title><p>Most <italic><tp:taxon-name><tp:taxon-name-part taxon-name-part-type="genus" reg="Gesneria">Gesneria</tp:taxon-name-part></tp:taxon-name></italic> taxa are multibranched terrestrial or lithophytic shrubs, 1–2 m tall. There are fewer than 10 species of <italic><tp:taxon-name><tp:taxon-name-part taxon-name-part-type="genus" reg="Gesneria">Gesneria</tp:taxon-name-part></tp:taxon-name></italic> with a lithophytic habit with leaves in a rosette. Rosette-forming here is broadly defined to include taxa where there is a basal rosette of leaves without a developed stem (Fig. <xref ref-type="fig" rid="F1">1B, E</xref>), a growth habit typical of many herbaceous annuals. In addition, rosette-forming can also describe perennial elongate shoots that might reach a length of 30 cm where an apical rosette of leaves is produced (Fig. <xref ref-type="fig" rid="F2">2E</xref>). It is common in older individuals of lithophytic <italic><tp:taxon-name><tp:taxon-name-part taxon-name-part-type="genus" reg="Gesneria">Gesneria</tp:taxon-name-part></tp:taxon-name></italic> taxa to develop unbranched elongate shoots that subtend rosettes of leaves. In contrast, lithophytic shrubs are often branched, reach 2 meters in height, but never form rosettes or clusters of leaves. <italic><tp:taxon-name><tp:taxon-name-part taxon-name-part-type="genus" reg="Gesneria">Gesneria</tp:taxon-name-part><tp:taxon-name-part taxon-name-part-type="species" reg="tuberifera">tuberifera</tp:taxon-name-part></tp:taxon-name></italic> includes individuals with basal rosettes of leaves (Fig. <xref ref-type="fig" rid="F1">1E</xref>) and individuals with unbranched elongate shoots (ca. 30 cm long) subtending a terminal rosette of leaves.</p><fig id="F2" position="float" orientation="portrait"><object-id xmlns:xlink="http://www.w3.org/1999/xlink" content-type="doi" xlink:type="simple">10.3897/phytokeys.235.110476.figure2</object-id><object-id xmlns:xlink="http://www.w3.org/1999/xlink" content-type="arpha" xlink:type="simple">8F580E50-8FE6-5C1F-8688-35DFEAE15029</object-id><label>Figure 2.</label><caption><p><italic><tp:taxon-name><tp:taxon-name-part taxon-name-part-type="genus" reg="Gesneria">Gesneria</tp:taxon-name-part></tp:taxon-name></italic> taxa with lithophytic habits and elongate tubular red corollas <bold>A</bold><italic><tp:taxon-name><tp:taxon-name-part taxon-name-part-type="genus" reg="Gesneria">Gesneria</tp:taxon-name-part><tp:taxon-name-part taxon-name-part-type="species" reg="acaulis">acaulis</tp:taxon-name-part></tp:taxon-name></italic> L. <bold>B</bold><italic><tp:taxon-name><tp:taxon-name-part taxon-name-part-type="genus" reg="Gesneria">Gesneria</tp:taxon-name-part><tp:taxon-name-part taxon-name-part-type="species" reg="christii">christii</tp:taxon-name-part></tp:taxon-name></italic> Urb. <bold>C, D</bold><italic><tp:taxon-name><tp:taxon-name-part taxon-name-part-type="genus" reg="Gesneria">Gesneria</tp:taxon-name-part><tp:taxon-name-part taxon-name-part-type="species" reg="reticulata">reticulata</tp:taxon-name-part></tp:taxon-name></italic> (Griseb.) Urb. <bold>E, F</bold><italic><tp:taxon-name><tp:taxon-name-part taxon-name-part-type="genus" reg="Gesneria">Gesneria</tp:taxon-name-part><tp:taxon-name-part taxon-name-part-type="species" reg="libanensis">libanensis</tp:taxon-name-part></tp:taxon-name></italic> Linden ex C. Morren <bold>G</bold><italic><tp:taxon-name><tp:taxon-name-part taxon-name-part-type="genus" reg="Gesneria">Gesneria</tp:taxon-name-part><tp:taxon-name-part taxon-name-part-type="species" reg="pedicellaris">pedicellaris</tp:taxon-name-part></tp:taxon-name></italic> Alain <bold>H</bold><italic><tp:taxon-name><tp:taxon-name-part taxon-name-part-type="genus" reg="Gesneria">Gesneria</tp:taxon-name-part><tp:taxon-name-part taxon-name-part-type="species" reg="purpurascens">purpurascens</tp:taxon-name-part></tp:taxon-name></italic> Urb. <bold>(A</bold><italic>J.L. Clark 14532</italic><bold>B</bold><italic>T. Talpey s.n.</italic><bold>C, D</bold><italic>J.L. Clark 17420</italic><bold>E, F</bold><italic>J.L. Clark 15987</italic><bold>G</bold><italic>J.L. Clark 17934</italic><bold>H</bold><italic>J.L. Clark 12769</italic>). Photos by John L. Clark</p></caption><graphic xmlns:xlink="http://www.w3.org/1999/xlink" xlink:href="phytokeys-235-043_article-110476__-g002.jpg" position="float" orientation="portrait" xlink:type="simple" id="oo_934668.jpg"><uri content-type="original_file" xlink:type="simple">https://binary.pensoft.net/fig/934668</uri></graphic></fig><p>A recent phylogenetic study by <xref ref-type="bibr" rid="B7">Joly et al. (2018)</xref> strongly supported the presence of several clades of shrubs (terrestrial or lithophytic) with hummingbird specialist pollination syndromes, but only one clade (fig. 6 in <xref ref-type="bibr" rid="B7">Joly et al. 2018</xref>) correlates with obligate lithophytes with leaves in a rosette. Many of the lithophytic rosette taxa are similar to <italic><tp:taxon-name><tp:taxon-name-part taxon-name-part-type="genus" reg="Gesneria">Gesneria</tp:taxon-name-part><tp:taxon-name-part taxon-name-part-type="species" reg="tuberifera">tuberifera</tp:taxon-name-part></tp:taxon-name></italic>, such as <italic><tp:taxon-name><tp:taxon-name-part taxon-name-part-type="genus" reg="Gesneria">G.</tp:taxon-name-part><tp:taxon-name-part taxon-name-part-type="species" reg="acaulis">acaulis</tp:taxon-name-part></tp:taxon-name></italic> L. (Fig. <xref ref-type="fig" rid="F2">2B</xref>) from Jamaica, <italic><tp:taxon-name><tp:taxon-name-part taxon-name-part-type="genus" reg="Gesneria">G.</tp:taxon-name-part><tp:taxon-name-part taxon-name-part-type="species" reg="cuneifolia">cuneifolia</tp:taxon-name-part></tp:taxon-name></italic> (DC.) Fritsch from Puerto Rico, <italic><tp:taxon-name><tp:taxon-name-part taxon-name-part-type="genus" reg="Gesneria">G.</tp:taxon-name-part><tp:taxon-name-part taxon-name-part-type="species" reg="pedicellaris">pedicellaris</tp:taxon-name-part></tp:taxon-name></italic> Alain (Fig. <xref ref-type="fig" rid="F2">2G</xref>) from Dominican Republic, <italic><tp:taxon-name><tp:taxon-name-part taxon-name-part-type="genus" reg="Gesneria">G.</tp:taxon-name-part><tp:taxon-name-part taxon-name-part-type="species" reg="purpurascens">purpurascens</tp:taxon-name-part></tp:taxon-name></italic> Urb. (Fig. <xref ref-type="fig" rid="F2">2H</xref>) from Cuba, <italic><tp:taxon-name><tp:taxon-name-part taxon-name-part-type="genus" reg="Gesneria">G.</tp:taxon-name-part><tp:taxon-name-part taxon-name-part-type="species" reg="reticulata">reticulata</tp:taxon-name-part></tp:taxon-name></italic> (Griseb.) Urb. (Fig. <xref ref-type="fig" rid="F2">2C, D</xref>) from Puerto Rico and Hispaniola, and <italic><tp:taxon-name><tp:taxon-name-part taxon-name-part-type="genus" reg="Gesneria">G.</tp:taxon-name-part><tp:taxon-name-part taxon-name-part-type="species" reg="yamuriensis">yamuriensis</tp:taxon-name-part></tp:taxon-name></italic> Britton &amp; P.Wilson from Cuba. Other <italic><tp:taxon-name><tp:taxon-name-part taxon-name-part-type="genus" reg="Gesneria">Gesneria</tp:taxon-name-part></tp:taxon-name></italic> lithophytes with leaves in a rosette that were not represented in the phylogeny in <xref ref-type="bibr" rid="B7">Joly et al. (2018)</xref> include <italic><tp:taxon-name><tp:taxon-name-part taxon-name-part-type="genus" reg="Gesneria">Gesneria</tp:taxon-name-part><tp:taxon-name-part taxon-name-part-type="species" reg="christii">christii</tp:taxon-name-part></tp:taxon-name></italic> Urb. (Fig. <xref ref-type="fig" rid="F2">2A</xref>) from Hispaniola and <italic><tp:taxon-name><tp:taxon-name-part taxon-name-part-type="genus" reg="Gesneria">G.</tp:taxon-name-part><tp:taxon-name-part taxon-name-part-type="species" reg="libanensis">libanensis</tp:taxon-name-part></tp:taxon-name></italic> Linden ex C. Morren (Fig. <xref ref-type="fig" rid="F2">2E, F</xref>) from Cuba. <italic><tp:taxon-name><tp:taxon-name-part taxon-name-part-type="genus" reg="Gesneria">Gesneria</tp:taxon-name-part><tp:taxon-name-part taxon-name-part-type="species" reg="tuberifera">tuberifera</tp:taxon-name-part></tp:taxon-name></italic> differs from all other lithophytes with a rosette of leaves by the presence of tubers (Fig. <xref ref-type="fig" rid="F1">1C</xref>) and tubular red corollas with yellow lobes (Fig. <xref ref-type="fig" rid="F1">1A</xref>). In contrast, most lithophytic <italic><tp:taxon-name><tp:taxon-name-part taxon-name-part-type="genus" reg="Gesneria">Gesneria</tp:taxon-name-part></tp:taxon-name></italic> with rosette leaves have uniformly red tubular corollas (Fig. <xref ref-type="fig" rid="F2">2</xref>) without contrasting coloration on the lobes.</p><p>The presence of tubers is relatively rare in <tp:taxon-name><tp:taxon-name-part taxon-name-part-type="family">Gesneriaceae</tp:taxon-name-part></tp:taxon-name>. The only large genus (65+ species) where tubers are common is <italic><tp:taxon-name><tp:taxon-name-part taxon-name-part-type="genus" reg="Sinningia">Sinningia</tp:taxon-name-part></tp:taxon-name></italic> Nees mainly from Brazil, which includes the commonly cultivated species <italic><tp:taxon-name><tp:taxon-name-part taxon-name-part-type="genus" reg="Sinningia">Sinningia</tp:taxon-name-part><tp:taxon-name-part taxon-name-part-type="species" reg="speciosa">speciosa</tp:taxon-name-part></tp:taxon-name></italic> (Lodd.) Hiern (Fig. <xref ref-type="fig" rid="F3">3E, F</xref>). Several small genera have tubers such as the monotypic genus <italic><tp:taxon-name><tp:taxon-name-part taxon-name-part-type="genus" reg="Lembocarpus">Lembocarpus</tp:taxon-name-part></tp:taxon-name></italic> Leeuwenb. and <italic><tp:taxon-name><tp:taxon-name-part taxon-name-part-type="genus" reg="Rhoogeton">Rhoogeton</tp:taxon-name-part></tp:taxon-name></italic> Leeuwenb. (2 species). Tubers are also present in <italic><tp:taxon-name><tp:taxon-name-part taxon-name-part-type="genus" reg="Pachycaulos">Pachycaulos</tp:taxon-name-part></tp:taxon-name></italic>, a genus that was recently expanded (<xref ref-type="bibr" rid="B4">Clark et al. 2023</xref>) to include two species, <italic><tp:taxon-name><tp:taxon-name-part taxon-name-part-type="genus" reg="Pachycaulos">Pachycaulos</tp:taxon-name-part><tp:taxon-name-part taxon-name-part-type="species" reg="huancabambae">huancabambae</tp:taxon-name-part></tp:taxon-name></italic> J.L.Clark &amp; Moonlight and <italic><tp:taxon-name><tp:taxon-name-part taxon-name-part-type="genus" reg="Pachycaulos">P.</tp:taxon-name-part><tp:taxon-name-part taxon-name-part-type="species" reg="nummularia">nummularia</tp:taxon-name-part></tp:taxon-name></italic> (Hanst.) J.L.Clark &amp; J.F.Smith (Fig. <xref ref-type="fig" rid="F3">3G, H</xref>). The tribe Sphaerorrhizeae was established by Roalson and Boggan (<xref ref-type="bibr" rid="B13">Roalson et al. 2005</xref>) to accommodate a small clade of four species that are partly characterized by “stringy” rhizomes with tuber-like swellings. Other examples of tubers in <tp:taxon-name><tp:taxon-name-part taxon-name-part-type="family">Gesneriaceae</tp:taxon-name-part></tp:taxon-name> are limited to single taxa within genera that are not usually tuberous. For example, <italic><tp:taxon-name><tp:taxon-name-part taxon-name-part-type="genus" reg="Chrysothemis">Chrysothemis</tp:taxon-name-part><tp:taxon-name-part taxon-name-part-type="species" reg="friedrichsthaliana">friedrichsthaliana</tp:taxon-name-part></tp:taxon-name></italic> (Hanst.) H.E. Moore forms tubers (Fig. <xref ref-type="fig" rid="F2">2A, B</xref>), but their presence is inconsistent. Even when actively looking for tubers in wild populations of <italic><tp:taxon-name><tp:taxon-name-part taxon-name-part-type="genus" reg="Chrysothemis">Chrysothemis</tp:taxon-name-part><tp:taxon-name-part taxon-name-part-type="species" reg="friedrichsthaliana">friedrichsthaliana</tp:taxon-name-part></tp:taxon-name></italic>, their presence is sometimes completely absent or present in only a few individuals. Tubers are mostly absent in <italic><tp:taxon-name><tp:taxon-name-part taxon-name-part-type="genus" reg="Trichodrymonia">Trichodrymonia</tp:taxon-name-part></tp:taxon-name></italic>, but one exception is <italic><tp:taxon-name><tp:taxon-name-part taxon-name-part-type="genus" reg="Trichodrymonia">Trichodrymonia</tp:taxon-name-part><tp:taxon-name-part taxon-name-part-type="species" reg="pedunculata">pedunculata</tp:taxon-name-part></tp:taxon-name></italic> (L.E.Skog) M.M.Mora &amp; J.L.Clark where tubers are consistently present in cultivation and in the wild (Fig. <xref ref-type="fig" rid="F3">3C, D</xref>) in eastern Panama. The presence of tubers in <italic><tp:taxon-name><tp:taxon-name-part taxon-name-part-type="genus" reg="Gesneria">Gesneria</tp:taxon-name-part><tp:taxon-name-part taxon-name-part-type="species" reg="tuberifera">tuberifera</tp:taxon-name-part></tp:taxon-name></italic> is the first documented example of this unusual character in the genus and it represents the only member of <tp:taxon-name><tp:taxon-name-part taxon-name-part-type="family">Gesneriaceae</tp:taxon-name-part></tp:taxon-name> with tubers from the Caribbean.</p><fig id="F3" position="float" orientation="portrait"><object-id xmlns:xlink="http://www.w3.org/1999/xlink" content-type="doi" xlink:type="simple">10.3897/phytokeys.235.110476.figure3</object-id><object-id xmlns:xlink="http://www.w3.org/1999/xlink" content-type="arpha" xlink:type="simple">48E09DC6-2434-5F89-AF57-3F5FBE04738F</object-id><label>Figure 3.</label><caption><p><tp:taxon-name><tp:taxon-name-part taxon-name-part-type="family">Gesneriaceae</tp:taxon-name-part></tp:taxon-name> taxa with tubers <bold>A, B</bold><italic><tp:taxon-name><tp:taxon-name-part taxon-name-part-type="genus" reg="Chrysothemis">Chrysothemis</tp:taxon-name-part><tp:taxon-name-part taxon-name-part-type="species" reg="friedrichsthaliana">friedrichsthaliana</tp:taxon-name-part></tp:taxon-name></italic> (Hanst.) H.E.Moore <bold>C, D</bold><italic><tp:taxon-name><tp:taxon-name-part taxon-name-part-type="genus" reg="Trichodrymonia">Trichodrymonia</tp:taxon-name-part><tp:taxon-name-part taxon-name-part-type="species" reg="pedunculata">pedunculata</tp:taxon-name-part></tp:taxon-name></italic> (L.E.Skog) M.M.Mora &amp; J.L.Clark <bold>E, F</bold><italic><tp:taxon-name><tp:taxon-name-part taxon-name-part-type="genus" reg="Sinningia">Sinningia</tp:taxon-name-part><tp:taxon-name-part taxon-name-part-type="species" reg="speciosa">speciosa</tp:taxon-name-part></tp:taxon-name></italic> (Lodd.) Hiern ‘Niemeyer’ <bold>G, H</bold><italic><tp:taxon-name><tp:taxon-name-part taxon-name-part-type="genus" reg="Pachycaulos">Pachycaulos</tp:taxon-name-part><tp:taxon-name-part taxon-name-part-type="species" reg="nummularia">nummularia</tp:taxon-name-part></tp:taxon-name></italic> (Hanst.) J.L.Clark &amp; J.F.Smith (<bold>A, B</bold><italic>J.L. Clark 12699</italic><bold>C, D</bold><italic>J.L. Clark 12680</italic><bold>E, F</bold> D. <italic>Zaitlin s.n</italic>. <bold>G, H</bold><italic>J.L. Clark 16357</italic>). Photos <bold>A, B, C</bold> and <bold>D</bold> by John L. Clark and photos <bold>E, F</bold> by David Zaitlin.</p></caption><graphic xmlns:xlink="http://www.w3.org/1999/xlink" xlink:href="phytokeys-235-043_article-110476__-g003.jpg" position="float" orientation="portrait" xlink:type="simple" id="oo_934669.jpg"><uri content-type="original_file" xlink:type="simple">https://binary.pensoft.net/fig/934669</uri></graphic></fig><p>The presence of tubers is mostly unknown in the Old World members of <tp:taxon-name><tp:taxon-name-part taxon-name-part-type="family">Gesneriaceae</tp:taxon-name-part></tp:taxon-name>. The recently described monotypic genus, whose single species, <italic><tp:taxon-name><tp:taxon-name-part taxon-name-part-type="genus" reg="Michaelmoelleria">Michaelmoelleria</tp:taxon-name-part><tp:taxon-name-part taxon-name-part-type="species" reg="vietnamensis">vietnamensis</tp:taxon-name-part></tp:taxon-name></italic> F.Wen, Z.B.Xin &amp; T.V.Do, was not reported to have tubers when it was described from field collections (<xref ref-type="bibr" rid="B19">Wen et al. 2020</xref>), but horticulturists have noticed tubers in cultivation (D. Zaitlin, pers. comm.). <xref ref-type="bibr" rid="B16">Weber (2004)</xref> provides a comprehensive survey on the range of morphological features documented throughout <tp:taxon-name><tp:taxon-name-part taxon-name-part-type="family">Gesneriaceae</tp:taxon-name-part></tp:taxon-name>, and reports that tubers are confined to the New World <tp:taxon-name><tp:taxon-name-part taxon-name-part-type="family">Gesneriaceae</tp:taxon-name-part></tp:taxon-name>. Thus, the presence of tubers in <italic><tp:taxon-name><tp:taxon-name-part taxon-name-part-type="genus" reg="Michaelmoelleria">Michaelmoelleria</tp:taxon-name-part></tp:taxon-name></italic> F.Wen, Y.G.Wei &amp; T.V.Do is the first and only known species of Old World <tp:taxon-name><tp:taxon-name-part taxon-name-part-type="family">Gesneriaceae</tp:taxon-name-part></tp:taxon-name> with tubers.</p></tp:treatment-sec><tp:treatment-sec sec-type="material" id="SECID0EE2AE"><title>Additional specimens examined.</title><p><bold>Dominican Republic. Barahona</bold>: Sierra de Bahoruco, road from the coastal town of Enriquillo towards the community Blanco, area known locally as El Fondo Farallon, adjacent to Río Fondo, <named-content xmlns:xlink="http://www.w3.org/1999/xlink" content-type="dwc:verbatimCoordinates" xlink:type="simple"><named-content content-type="geo-json" specific-use="{&#34;type&#34;:&#34;Point&#34;,&#34;coordinates&#34;:[-71.230600,17.960844]}" id="NCID0EP2AE" xlink:type="simple">17°57'39.04"N, 71°13'50.16"W</named-content></named-content>, 407 m, 28 Jan 2023, <italic>J.L. Clark et al. 17312</italic> (FLAS, <abbrev xmlns:xlink="http://www.w3.org/1999/xlink" xlink:title="Jardín Botánico Nacional ‘’Dr. Rafael M. Moscoso’’" id="ABBRID0EW2AE" xlink:type="simple">JBSD</abbrev>, <abbrev xmlns:xlink="http://www.w3.org/1999/xlink" xlink:title="Missouri Botanical Garden" id="ABBRID0E12AE" xlink:type="simple">MO</abbrev>, MT, <abbrev xmlns:xlink="http://www.w3.org/1999/xlink" xlink:title="New York Botanical Garden" id="ABBRID0E52AE" xlink:type="simple">NY</abbrev>, <abbrev xmlns:xlink="http://www.w3.org/1999/xlink" xlink:title="Marie Selby Botanical Gardens" id="ABBRID0EC3AE" xlink:type="simple">SEL</abbrev>, <abbrev xmlns:xlink="http://www.w3.org/1999/xlink" xlink:title="United States National Herbarium" id="ABBRID0EG3AE" xlink:type="simple">US</abbrev>); Sierra de Bahoruco, Municipio Enríquillo, seccion Los Blancos, paraje El Fondo, subiendo hacia loma Materesa, 600 m, 11 Jun 2009, <italic>B. Peguero et al. 4717</italic> (<abbrev xmlns:xlink="http://www.w3.org/1999/xlink" xlink:title="Jardín Botánico Nacional ‘’Dr. Rafael M. Moscoso’’" id="ABBRID0EM3AE" xlink:type="simple">JBSD</abbrev>). <bold>Pedernales</bold>: Sierra de Bahoruco, road Cabo Rojo–Las Mercedes, Finca de Isabel, <named-content xmlns:xlink="http://www.w3.org/1999/xlink" content-type="dwc:verbatimCoordinates" xlink:type="simple"><named-content content-type="geo-json" specific-use="{&#34;type&#34;:&#34;Point&#34;,&#34;coordinates&#34;:[-71.619483,18.113914]}" id="NCID0EV3AE" xlink:type="simple">18°06'50.09"N, 71°37'10.14"W</named-content></named-content>, 738 m, 26 Jan 2023, <italic>J.L. Clark &amp; T. Clase 17284</italic> (FLAS, <abbrev xmlns:xlink="http://www.w3.org/1999/xlink" xlink:title="Jardín Botánico Nacional ‘’Dr. Rafael M. Moscoso’’" id="ABBRID0E33AE" xlink:type="simple">JBSD</abbrev>, <abbrev xmlns:xlink="http://www.w3.org/1999/xlink" xlink:title="Missouri Botanical Garden" id="ABBRID0EA4AE" xlink:type="simple">MO</abbrev>, MT, <abbrev xmlns:xlink="http://www.w3.org/1999/xlink" xlink:title="New York Botanical Garden" id="ABBRID0EE4AE" xlink:type="simple">NY</abbrev>, <abbrev xmlns:xlink="http://www.w3.org/1999/xlink" xlink:title="Marie Selby Botanical Gardens" id="ABBRID0EI4AE" xlink:type="simple">SEL</abbrev>, <abbrev xmlns:xlink="http://www.w3.org/1999/xlink" xlink:title="United States National Herbarium" id="ABBRID0EM4AE" xlink:type="simple">US</abbrev>); Sierra de Bahoruco, sección Las Mercedes, Aceitillar, subiendo en la carretera Cabo Rojo, <named-content xmlns:xlink="http://www.w3.org/1999/xlink" content-type="dwc:verbatimCoordinates" xlink:type="simple"><named-content content-type="geo-json" specific-use="{&#34;type&#34;:&#34;Point&#34;,&#34;coordinates&#34;:[-71.620639,18.102233]}" id="NCID0ET4AE" xlink:type="simple">18°6'8.04"N, 71°37'14.3"W</named-content></named-content>, 400–500 m, 10 Jun 2007, <italic>T. Clase et al. 4526</italic> (<abbrev xmlns:xlink="http://www.w3.org/1999/xlink" xlink:title="Jardín Botánico Nacional ‘’Dr. Rafael M. Moscoso’’" id="ABBRID0E14AE" xlink:type="simple">JBSD</abbrev>); Sierra de Bahoruco, km 26 Norte desde el Puerto de Cabo Rojo (de la Alcoa Exploration Company) en el camino minero a Las Mercdes y Aceitillar, <named-content xmlns:xlink="http://www.w3.org/1999/xlink" content-type="dwc:verbatimCoordinates" xlink:type="simple"><named-content content-type="geo-json" specific-use="{&#34;type&#34;:&#34;Point&#34;,&#34;coordinates&#34;:[-71.600000,18.100000]}" id="NCID0EB5AE" xlink:type="simple">18°06'N, 71°36'W</named-content></named-content>, 610 m, 16 Feb 1982, <italic>T. Zanoni</italic>, <italic>M. Mejía</italic>, <italic>J. Pimentel &amp; J.T. Mickel 19068</italic> (<abbrev xmlns:xlink="http://www.w3.org/1999/xlink" xlink:title="Jardín Botánico Nacional ‘’Dr. Rafael M. Moscoso’’" id="ABBRID0EM5AE" xlink:type="simple">JBSD</abbrev>, <abbrev xmlns:xlink="http://www.w3.org/1999/xlink" xlink:title="New York Botanical Garden" id="ABBRID0EQ5AE" xlink:type="simple">NY</abbrev>); Sierra de Bahoruco, entre los kms. 25–28 de la Carretera Puerto de Cabo Rojo hacia Aceitillar, <named-content xmlns:xlink="http://www.w3.org/1999/xlink" content-type="dwc:verbatimCoordinates" xlink:type="simple"><named-content content-type="geo-json" specific-use="{&#34;type&#34;:&#34;Point&#34;,&#34;coordinates&#34;:[-71.616667,18.100000]}" id="NCID0EX5AE" xlink:type="simple">18°06'N, 71°37'W</named-content></named-content>, 820 m, 1 Aug 1984, <italic>M. Mejía</italic>, <italic>J. Pimentel &amp; R. García 1076</italic> (<abbrev xmlns:xlink="http://www.w3.org/1999/xlink" xlink:title="Jardín Botánico Nacional ‘’Dr. Rafael M. Moscoso’’" id="ABBRID0EA6AE" xlink:type="simple">JBSD</abbrev>).</p></tp:treatment-sec><ref-list><ref id="B5"><mixed-citation xmlns:xlink="http://www.w3.org/1999/xlink" xlink:type="simple">IUCN (<year>2012</year>) IUCN Red List Categories and Criteria, Version 3.1. 2<sup>nd</sup> edn. Prepared by the IUCN Species Survival Commission. IUCN, Gland, Switzerland; Cambridge, United Kingdom.</mixed-citation></ref><ref id="B6"><mixed-citation xmlns:xlink="http://www.w3.org/1999/xlink" xlink:type="simple">IUCN Standards and Petitions Committee (<year>2022</year>) Guidelines for using the IUCN Red List Categories and Criteria. Version 15.1. <ext-link xlink:href="https://www.iucnredlist.org/resources/redlistguidelines" ext-link-type="uri" xlink:type="simple">https://www.iucnredlist.org/resources/redlistguidelines</ext-link></mixed-citation></ref><ref id="B7"><mixed-citation xmlns:xlink="http://www.w3.org/1999/xlink" xlink:type="simple"><person-group><name name-style="western"><surname>Joly</surname><given-names>S</given-names></name><name name-style="western"><surname>Lambert</surname><given-names>F</given-names></name><name name-style="western"><surname>Alexandre</surname><given-names>H</given-names></name><name name-style="western"><surname>Clavel</surname><given-names>J</given-names></name><name name-style="western"><surname>Léveillé-Bourret</surname><given-names>É</given-names></name><name name-style="western"><surname>Clark</surname><given-names>JL</given-names></name></person-group> (<year>2018</year>) <article-title>Greater pollination generalization is not associated with reduced constraints on corolla shape in Antillean plants.</article-title><source>Evolution</source><volume>72</volume>(<issue>2</issue>): <fpage>244</fpage>–<lpage>260</lpage>. <ext-link xlink:href="10.1111/evo.13410" ext-link-type="doi" xlink:type="simple">https://doi.org/10.1111/evo.13410</ext-link></mixed-citation></ref><ref id="B4"><mixed-citation xmlns:xlink="http://www.w3.org/1999/xlink" xlink:type="simple"><person-group><name name-style="western"><surname>Clark</surname><given-names>JL</given-names></name><name name-style="western"><surname>Smith</surname><given-names>JF</given-names></name><name name-style="western"><surname>Moonlight</surname><given-names>PW</given-names></name></person-group> (<year>2023</year>) <article-title>Another recently recognized monotypic genus is no longer monotypic: A second species of <italic><tp:taxon-name><tp:taxon-name-part taxon-name-part-type="genus">Pachycaulos</tp:taxon-name-part></tp:taxon-name></italic> (<tp:taxon-name><tp:taxon-name-part taxon-name-part-type="family">Gesneriaceae</tp:taxon-name-part></tp:taxon-name>) from the Huancabamba depression in northern Peru.</article-title><source>Systematic Botany</source><volume>48</volume>(<issue>3</issue>): <fpage>410</fpage>–<lpage>418</lpage>. <ext-link xlink:href="10.1600/036364423X16936046516354" ext-link-type="doi" xlink:type="simple">https://doi.org/10.1600/036364423X16936046516354</ext-link></mixed-citation></ref><ref id="B13"><mixed-citation xmlns:xlink="http://www.w3.org/1999/xlink" xlink:type="simple"><person-group><name name-style="western"><surname>Roalson</surname><given-names>EH</given-names></name><name name-style="western"><surname>Boggan</surname><given-names>JK</given-names></name><name name-style="western"><surname>Skog</surname><given-names>LE</given-names></name></person-group> (<year>2005</year>) <article-title>Reorganization of tribal and generic boundaries in the <tp:taxon-name><tp:taxon-name-part taxon-name-part-type="tribe">Gloxinieae</tp:taxon-name-part></tp:taxon-name> (<tp:taxon-name><tp:taxon-name-part taxon-name-part-type="family">Gesneriaceae</tp:taxon-name-part></tp:taxon-name>: <tp:taxon-name><tp:taxon-name-part taxon-name-part-type="subfamily">Gesnerioideae</tp:taxon-name-part></tp:taxon-name>) and the description of a new tribe in the <tp:taxon-name><tp:taxon-name-part taxon-name-part-type="subfamily">Gesnerioideae</tp:taxon-name-part></tp:taxon-name>, Sphaerorrhizeae.</article-title><source>Selbyana</source><volume>25</volume>: <fpage>225</fpage>–<lpage>238</lpage>.</mixed-citation></ref><ref id="B19"><mixed-citation xmlns:xlink="http://www.w3.org/1999/xlink" xlink:type="simple"><person-group><name name-style="western"><surname>Wen</surname><given-names>F</given-names></name><name name-style="western"><surname>Xin</surname><given-names>Z-B</given-names></name><name name-style="western"><surname>Fu</surname><given-names>L-F</given-names></name><name name-style="western"><surname>Li</surname><given-names>S</given-names></name><name name-style="western"><surname>Su</surname><given-names>L-Y</given-names></name><name name-style="western"><surname>Maciejewski</surname><given-names>S</given-names></name><name name-style="western"><surname>Huang</surname><given-names>Z-J</given-names></name><name name-style="western"><surname>Do</surname><given-names>TV</given-names></name><name name-style="western"><surname>Wei</surname><given-names>Y-G</given-names></name></person-group> (<year>2020</year>) <article-title><italic><tp:taxon-name><tp:taxon-name-part taxon-name-part-type="genus">Michaelmoelleria</tp:taxon-name-part></tp:taxon-name></italic> (<tp:taxon-name><tp:taxon-name-part taxon-name-part-type="family">Gesneriaceae</tp:taxon-name-part></tp:taxon-name>), a new lithophilous dwelling genus and species with zigzag corolla tube from southern Vietnam.</article-title><source>PhytoKeys</source><volume>146</volume>: <fpage>89</fpage>–<lpage>107</lpage>. <ext-link xlink:href="10.3897/phytokeys.146.49731" ext-link-type="doi" xlink:type="simple">https://doi.org/10.3897/phytokeys.146.49731</ext-link></mixed-citation></ref><ref id="B16"><mixed-citation xmlns:xlink="http://www.w3.org/1999/xlink" xlink:type="simple"><person-group><name name-style="western"><surname>Weber</surname><given-names>A</given-names></name></person-group> (<year>2004</year>) <article-title><tp:taxon-name><tp:taxon-name-part taxon-name-part-type="family">Gesneriaceae</tp:taxon-name-part></tp:taxon-name>.</article-title> In: <person-group><name name-style="western"><surname>Kadereit</surname><given-names>J</given-names></name></person-group> (<role>Ed.</role>) <issue-title>The families and genera of vascular plants.</issue-title><source>Vol. 7. Flowering plants. Dicotyledons. <tp:taxon-name><tp:taxon-name-part taxon-name-part-type="order">Lamiales</tp:taxon-name-part></tp:taxon-name> (except <tp:taxon-name><tp:taxon-name-part taxon-name-part-type="family">Acanthaceae</tp:taxon-name-part></tp:taxon-name> including <tp:taxon-name><tp:taxon-name-part taxon-name-part-type="family">Avicenniaceae</tp:taxon-name-part></tp:taxon-name>). Springer, Berlin</source>, <fpage>63</fpage>–<lpage>158</lpage>. <ext-link xlink:href="10.1007/978-3-642-18617-2_8" ext-link-type="doi" xlink:type="simple">https://doi.org/10.1007/978-3-642-18617-2_8</ext-link></mixed-citation></ref></ref-list></tp:taxon-treatment>
